# Supplementary material for: Fat-tail allele-specific expression genes may affect fat deposition in tail of sheep
Source: PLoS One. 2024 Dec 27;19(12):e0316046. doi: 10.1371/journal.pone.0316046 (PMC11676558; doi:10.1371/journal.pone.0316046)
Supplement: S2 File — (XLSX) [file pone.0316046.s002.xlsx]

## Sheet: Sheet1
Supplementary File S2. List of differential ASE genes and their allelic ratio (Reference / Alternative) across all samples. G1 and G2 indicate Fat- and Thin-tailed sheep breeds.
Gene ID	Gene Name	P-value	FDR	Stu1_G1_Sample1	Stu1_G1_Sample2	Stu1_G1_Sample3	Stu1_G1_Sample4	Stu2_G1_Sample1	Stu2_G1_Sample2	Stu2_G1_Sample3	Stu3_G1_Sample1	Stu3_G1_Sample2	Stu3_G1_Sample3	Stu4_G1_Sample1	Stu4_G1_Sample2	Stu4_G1_Sample3	Stu5_G1_Sample1	Stu5_G1_Sample2	Stu5_G1_Sample3	Stu6_G1_Sample1	Stu6_G1_Sample2	Stu6_G1_Sample3	Stu7_G1_Sample1	Stu7_G1_Sample2	Stu7_G1_Sample3	Stu1_G2_Sample1	Stu1_G2_Sample2	Stu1_G2_Sample3	Stu1_G2_Sample4	Stu2_G2_Sample1	Stu2_G2_Sample2	Stu2_G2_Sample3	Stu3_G2_Sample1	Stu3_G2_Sample2	Stu3_G2_Sample3	Stu4_G2_Sample1	Stu4_G2_Sample2	Stu4_G2_Sample3	Stu5_G2_Sample1	Stu5_G2_Sample2	Stu5_G2_Sample3	Stu6_G2_Sample1	Stu6_G2_Sample2	Stu6_G2_Sample3	Stu6_G2_Sample4	Stu7_G2_Sample1	Stu7_G2_Sample2	Stu7_G2_Sample3
ENSOARG00020006218	TCP1	6.02064e-11	1.80318e-07	NA	NA	NA	NA	NA	NA	NA	NA	NA	NA	34|44	9|26	7|6	0|0	498|684	4|5	NA	NA	NA	NA	NA	NA	NA	NA	NA	NA	NA	NA	NA	NA	NA	NA	27|26	8|14	23|13	370|185	4|7	0|0	NA	NA	NA	NA	NA	NA	NA
ENSOARG00020019028	LRPAP1	2.13692e-05	0.0320003	54|298	37|126	0|0	0|0	NA	NA	NA	NA	NA	NA	NA	NA	NA	NA	NA	NA	NA	NA	NA	9|20	0|0	8|27	0|0	33|85	20|6	0|0	NA	NA	NA	NA	NA	NA	NA	NA	NA	NA	NA	NA	NA	NA	NA	NA	52|28	40|36	32|34
ENSOARG00020000574	LPL	3.03027e-05	0.0302522	169|114	62|33	106|104	0|0	NA	NA	NA	12|11	48|14	74|37	NA	NA	NA	214|137	0|0	14|16	4|4	80|42	45|45	171|92	0|0	31|10	1370|1747	577|552	29|36	131|189	NA	NA	NA	0|0	12|10	18|10	NA	NA	NA	225|270	0|0	8|10	3|10	10|17	0|0	0|0	62|211	106|111	10|3
ENSOARG00020015395	SOD3	0.000190196	0.113928	NA	NA	NA	NA	NA	NA	NA	NA	NA	NA	203|292	42|10	25|13	330|224	0|0	32|22	264|189	0|0	37|14	NA	NA	NA	NA	NA	NA	NA	NA	NA	NA	NA	NA	NA	9|17	18|28	123|257	22|20	0|0	8|20	251|326	110|143	0|0	6|10	NA	NA	NA
ENSOARG00020021699	SEM1	0.000155657	0.116548	NA	NA	NA	NA	NA	NA	NA	NA	NA	NA	NA	NA	NA	0|0	114|87	361|270	NA	NA	NA	NA	NA	NA	NA	NA	NA	NA	NA	NA	NA	NA	NA	NA	NA	NA	NA	268|371	184|186	19|27	NA	NA	NA	NA	NA	NA	NA
ENSOARG00020000969	TSPO	0.000476797	0.238001	453|302	0|0	364|145	0|0	NA	NA	NA	NA	NA	NA	NA	NA	NA	NA	NA	NA	NA	NA	NA	NA	NA	NA	275|255	239|197	0|0	349|314	NA	NA	NA	NA	NA	NA	NA	NA	NA	NA	NA	NA	NA	NA	NA	NA	NA	NA	NA
ENSOARG00020020026	ensembl	0.00060878	0.260471	NA	NA	NA	NA	NA	NA	NA	NA	NA	NA	34|59	5|5	86|137	NA	NA	NA	NA	NA	NA	NA	NA	NA	NA	NA	NA	NA	NA	NA	NA	NA	NA	NA	94|61	11|7	7|7	NA	NA	NA	NA	NA	NA	NA	NA	NA	NA
ENSOARG00020022265	RPS6	0.00115496	0.432388	NA	NA	NA	NA	NA	NA	NA	0|0	5|31	2|5	NA	NA	NA	NA	NA	NA	NA	NA	NA	NA	NA	NA	NA	NA	NA	NA	NA	NA	NA	7|4	11|4	0|0	NA	NA	NA	NA	NA	NA	NA	NA	NA	NA	NA	NA	NA
ENSOARG00020026347	ensembl	0.0019181	0.638301	NA	NA	NA	NA	NA	NA	NA	NA	NA	NA	NA	NA	NA	NA	NA	NA	32|37	39|28	0|0	NA	NA	NA	NA	NA	NA	NA	NA	NA	NA	NA	NA	NA	NA	NA	NA	NA	NA	NA	59|24	75|20	130|26	0|0	NA	NA	NA
ENSOARG00020025217	NDUFC2	0.00262777	0.787018	0|0	655|276	200|208	10|8	NA	NA	NA	434|459	1391|1266	139|178	70|47	0|0	91|128	NA	NA	NA	NA	NA	NA	1067|950	540|496	0|0	299|525	102|134	0|0	216|314	NA	NA	NA	0|0	376|498	8|9	0|0	143|141	9|12	NA	NA	NA	NA	NA	NA	NA	29|35	0|0	14|18
ENSOARG00020006661	RIPK1	0.00266898	0.72669	NA	NA	NA	NA	NA	NA	NA	6|5	3|7	0|0	NA	NA	NA	24|46	0|0	37|42	6|10	4|20	0|0	14|24	19|20	0|0	NA	NA	NA	NA	NA	NA	NA	0|0	6|7	4|8	NA	NA	NA	21|27	0|0	128|63	11|9	16|11	5|20	84|34	26|10	0|0	13|6
ENSOARG00020005311	CST3	0.00524453	1	NA	NA	NA	NA	NA	NA	NA	NA	NA	NA	NA	NA	NA	NA	NA	NA	353|393	0|0	1023|888	NA	NA	NA	NA	NA	NA	NA	NA	NA	NA	NA	NA	NA	NA	NA	NA	NA	NA	NA	0|0	489|550	889|946	1121|1343	NA	NA	NA
ENSOARG00020006717	IFNGR2	0.00536021	1	NA	NA	NA	NA	NA	NA	NA	NA	NA	NA	183|157	0|0	98|64	NA	NA	NA	NA	NA	NA	0|0	102|86	107|142	NA	NA	NA	NA	NA	NA	NA	NA	NA	NA	75|95	70|100	0|0	NA	NA	NA	NA	NA	NA	NA	61|219	100|169	0|0
ENSOARG00020007204	HTR6	0.0073056	1	0|0	3|13	11|13	3|7	NA	NA	NA	NA	NA	NA	NA	NA	NA	NA	NA	NA	NA	NA	NA	0|0	8|8	15|19	0|0	13|9	27|10	0|0	NA	NA	NA	NA	NA	NA	NA	NA	NA	NA	NA	NA	NA	NA	NA	NA	15|6	12|6	0|0
ENSOARG00020023821	DHX32	0.00784585	1	NA	NA	NA	NA	NA	NA	NA	37|34	27|35	33|26	14|20	29|39	2|4	NA	NA	NA	NA	NA	NA	29|17	18|31	25|15	NA	NA	NA	NA	NA	NA	NA	24|39	6|10	12|7	8|22	10|13	19|27	NA	NA	NA	NA	NA	NA	NA	10|38	7|21	5|5
ENSOARG00020014334	ISG15	0.00825717	1	0|0	21|18	4|6	0|0	35|29	112|132	0|0	NA	NA	NA	NA	NA	NA	NA	NA	NA	NA	NA	NA	NA	NA	NA	0|0	5|7	15|10	0|0	42|31	0|0	130|62	NA	NA	NA	NA	NA	NA	NA	NA	NA	NA	NA	NA	NA	NA	NA	NA
ENSOARG00020022280	JARID2	0.00848937	1	NA	NA	NA	NA	NA	NA	NA	NA	NA	NA	NA	NA	NA	64|66	0|0	92|134	NA	NA	NA	5|4	0|0	13|14	NA	NA	NA	NA	NA	NA	NA	NA	NA	NA	NA	NA	NA	0|0	467|361	65|75	NA	NA	NA	NA	29|8	0|0	24|21
ENSOARG00020022019	ensembl	0.00851706	1	NA	NA	NA	NA	NA	NA	NA	NA	NA	NA	118|80	0|0	9|12	NA	NA	NA	42|37	11|19	23|15	3|5	38|22	49|48	NA	NA	NA	NA	NA	NA	NA	NA	NA	NA	51|39	36|23	44|51	NA	NA	NA	24|26	36|50	0|0	24|31	88|107	111|149	64|99
ENSOARG00020008248	CTSF	0.00886451	1	NA	NA	NA	NA	NA	NA	NA	NA	NA	NA	NA	NA	NA	219|270	0|0	592|670	NA	NA	NA	0|0	138|131	6|3	NA	NA	NA	NA	NA	NA	NA	NA	NA	NA	NA	NA	NA	0|0	649|527	490|453	NA	NA	NA	NA	108|128	137|132	91|96
ENSOARG00020014985	INPP5F	0.00943741	1	NA	NA	NA	NA	NA	NA	NA	26|23	16|15	15|30	NA	NA	NA	NA	NA	NA	NA	NA	NA	12|29	19|23	0|0	NA	NA	NA	NA	NA	NA	NA	4|3	29|13	3|5	NA	NA	NA	NA	NA	NA	NA	NA	NA	NA	69|67	134|53	14|12
ENSOARG00020009375	H2AFY	0.0104649	1	NA	NA	NA	NA	NA	NA	NA	NA	NA	NA	5|10	5|6	8|11	NA	NA	NA	NA	NA	NA	7|7	7|7	5|10	NA	NA	NA	NA	NA	NA	NA	NA	NA	NA	10|9	0|0	6|3	NA	NA	NA	NA	NA	NA	NA	58|24	34|16	24|11
ENSOARG00020008022	DOCK6	0.0105598	1	NA	NA	NA	NA	NA	NA	NA	NA	NA	NA	6|10	13|5	0|0	NA	NA	NA	7|3	0|0	5|7	3|5	7|5	35|25	NA	NA	NA	NA	NA	NA	NA	NA	NA	NA	0|0	5|10	23|22	NA	NA	NA	2|8	7|9	0|0	0|0	5|27	3|12	6|7
ENSOARG00020020176	CD82	0.0105888	1	NA	NA	NA	NA	NA	NA	NA	NA	NA	NA	NA	NA	NA	25|42	0|0	8|20	NA	NA	NA	NA	NA	NA	NA	NA	NA	NA	NA	NA	NA	NA	NA	NA	NA	NA	NA	80|62	24|12	4|5	NA	NA	NA	NA	NA	NA	NA
ENSOARG00020004421	LCAT	0.0111907	1	NA	NA	NA	NA	NA	NA	NA	NA	NA	NA	NA	NA	NA	421|446	0|0	476|604	0|0	159|185	161|209	NA	NA	NA	NA	NA	NA	NA	NA	NA	NA	NA	NA	NA	NA	NA	NA	0|0	386|417	489|421	0|0	6|13	0|0	206|200	NA	NA	NA
ENSOARG00020020170	MBLAC1	0.0112505	1	121|86	97|55	0|0	0|0	NA	NA	NA	NA	NA	NA	79|61	71|36	0|0	NA	NA	NA	22|26	42|19	0|0	9|6	0|0	83|59	0|0	45|43	72|74	0|0	NA	NA	NA	NA	NA	NA	0|0	11|8	25|19	NA	NA	NA	0|0	22|26	49|26	0|0	36|73	0|0	72|59
ENSOARG00020011396	ensembl	0.0112976	1	NA	NA	NA	NA	NA	NA	NA	NA	NA	NA	NA	NA	NA	NA	NA	NA	13|4	4|5	12|5	NA	NA	NA	NA	NA	NA	NA	NA	NA	NA	NA	NA	NA	NA	NA	NA	NA	NA	NA	2|8	2|6	7|15	0|0	NA	NA	NA
ENSOARG00020024219	ensembl	0.012425	1	NA	NA	NA	NA	NA	NA	NA	NA	NA	NA	NA	NA	NA	NA	NA	NA	4|5	4|11	4|9	NA	NA	NA	NA	NA	NA	NA	NA	NA	NA	NA	NA	NA	NA	NA	NA	NA	NA	NA	19|9	0|0	15|5	18|6	NA	NA	NA
ENSOARG00020023792	ADAMTS16	0.0125884	1	NA	NA	NA	NA	NA	NA	NA	35|61	52|74	22|15	NA	NA	NA	NA	NA	NA	24|27	27|10	0|0	41|9	12|27	17|8	NA	NA	NA	NA	NA	NA	NA	5|3	42|67	10|7	NA	NA	NA	NA	NA	NA	0|0	10|13	0|0	11|33	55|106	31|42	111|232
ENSOARG00020023222	ensembl	0.0126097	1	NA	NA	NA	NA	NA	NA	NA	4|6	0|0	2|7	NA	NA	NA	NA	NA	NA	4|5	11|5	24|15	NA	NA	NA	NA	NA	NA	NA	NA	NA	NA	7|8	2|6	2|7	NA	NA	NA	NA	NA	NA	3|18	2|6	0|0	0|0	NA	NA	NA
ENSOARG00020017875	YTHDF2	0.0128239	1	NA	NA	NA	NA	NA	NA	NA	NA	NA	NA	NA	NA	NA	NA	NA	NA	NA	NA	NA	29|38	50|52	51|59	NA	NA	NA	NA	NA	NA	NA	NA	NA	NA	NA	NA	NA	NA	NA	NA	NA	NA	NA	NA	100|34	0|0	70|61
ENSOARG00020021913	DTNBP1	0.0128639	1	NA	NA	NA	NA	NA	NA	NA	NA	NA	NA	NA	NA	NA	64|66	0|0	92|134	NA	NA	NA	NA	NA	NA	NA	NA	NA	NA	NA	NA	NA	NA	NA	NA	NA	NA	NA	0|0	467|361	65|75	NA	NA	NA	NA	NA	NA	NA
ENSOARG00020010500	MRPS22	0.0130078	1	8|5	14|18	17|5	0|0	NA	NA	NA	19|16	68|42	22|15	NA	NA	NA	106|114	73|50	43|40	27|28	26|33	0|0	44|58	47|25	44|20	18|29	0|0	20|20	9|3	NA	NA	NA	29|55	42|40	68|87	NA	NA	NA	14|15	4|25	88|64	16|24	5|4	0|0	3|14	59|96	70|40	82|117
ENSOARG00020023513	TUBB6	0.0133316	1	0|0	21|13	11|21	0|0	NA	NA	NA	5|7	0|0	18|13	13|25	8|5	22|32	114|128	0|0	33|29	NA	NA	NA	NA	NA	NA	14|1	0|0	0|0	18|8	NA	NA	NA	7|8	0|0	25|22	9|9	12|18	0|0	25|34	201|28	169|22	NA	NA	NA	NA	NA	NA	NA
ENSOARG00020000387	FMNL3	0.0135987	1	NA	NA	NA	NA	NA	NA	NA	NA	NA	NA	NA	NA	NA	21|39	0|0	9|15	NA	NA	NA	10|14	6|5	3|5	NA	NA	NA	NA	NA	NA	NA	NA	NA	NA	NA	NA	NA	18|18	0|0	9|6	NA	NA	NA	NA	56|13	28|26	43|39
ENSOARG00020006660	ITGA7	0.0138308	1	NA	NA	NA	NA	NA	NA	NA	NA	NA	NA	NA	NA	NA	NA	NA	NA	68|81	71|108	1|5	0|0	53|88	41|59	NA	NA	NA	NA	NA	NA	NA	NA	NA	NA	NA	NA	NA	NA	NA	NA	17|31	9|9	0|0	0|0	28|8	10|12	29|16
ENSOARG00020003991	ICAM1	0.0138333	1	NA	NA	NA	NA	NA	NA	NA	NA	NA	NA	475|637	142|166	28|19	88|47	13|21	0|0	NA	NA	NA	72|67	76|74	88|109	NA	NA	NA	NA	NA	NA	NA	NA	NA	NA	0|0	12|6	29|12	30|22	49|47	0|0	NA	NA	NA	NA	279|72	186|170	0|0
ENSOARG00020010550	CLPTM1L	0.0141862	1	NA	NA	NA	NA	NA	NA	NA	NA	NA	NA	NA	NA	NA	NA	NA	NA	NA	NA	NA	61|68	72|92	0|0	NA	NA	NA	NA	NA	NA	NA	NA	NA	NA	NA	NA	NA	NA	NA	NA	NA	NA	NA	NA	105|50	0|0	103|91
ENSOARG00020026316	MSRB1	0.015147	1	1016|1053	1253|1260	854|1127	15|22	NA	NA	NA	NA	NA	NA	NA	NA	NA	NA	NA	NA	NA	NA	NA	597|790	6|3	0|0	704|718	0|0	1390|1000	0|0	NA	NA	NA	NA	NA	NA	NA	NA	NA	NA	NA	NA	NA	NA	NA	NA	661|257	0|0	428|465
ENSOARG00020025785	RPL32	0.0158071	1	196|173	0|0	0|0	36|48	NA	NA	NA	0|0	64|52	19|26	NA	NA	NA	7|6	1095|1232	788|955	91|65	0|0	169|158	NA	NA	NA	71|91	0|0	0|0	103|110	NA	NA	NA	38|54	5|3	0|0	NA	NA	NA	855|793	1214|1166	0|0	55|50	153|150	185|167	0|0	NA	NA	NA
ENSOARG00020014640	ADD3	0.0161844	1	NA	NA	NA	NA	NA	NA	NA	14|48	57|57	6|12	NA	NA	NA	NA	NA	NA	28|33	79|46	30|11	57|45	99|117	32|31	NA	NA	NA	NA	NA	NA	NA	51|14	44|46	100|98	NA	NA	NA	NA	NA	NA	78|38	0|0	8|5	19|11	182|86	90|63	192|114
ENSOARG00020013901	TRARG1	0.0162485	1	NA	NA	NA	NA	NA	NA	NA	99|81	72|73	100|85	958|836	488|428	50|42	25|28	47|52	36|39	NA	NA	NA	1151|1349	795|699	269|235	NA	NA	NA	NA	NA	NA	NA	0|0	46|51	15|9	139|145	87|100	48|34	21|36	9|5	0|0	NA	NA	NA	NA	350|403	289|352	350|415
ENSOARG00020019571	ANKRD12	0.0166491	1	NA	NA	NA	NA	NA	NA	NA	0|0	21|29	32|46	NA	NA	NA	26|46	0|0	38|51	NA	NA	NA	21|37	74|77	0|0	NA	NA	NA	NA	NA	NA	NA	0|0	37|21	59|72	NA	NA	NA	21|15	0|0	21|36	NA	NA	NA	NA	105|22	30|27	0|0
ENSOARG00020025573	PENK	0.0169031	1	NA	NA	NA	NA	NA	NA	NA	NA	NA	NA	19|88	22|162	0|0	NA	NA	NA	NA	NA	NA	NA	NA	NA	NA	NA	NA	NA	NA	NA	NA	NA	NA	NA	427|1636	0|0	24|81	NA	NA	NA	NA	NA	NA	NA	NA	NA	NA
ENSOARG00020019522	HDAC6	0.0179902	1	63|42	27|18	18|22	0|0	NA	NA	NA	NA	NA	NA	NA	NA	NA	NA	NA	NA	NA	NA	NA	NA	NA	NA	12|23	15|21	60|84	16|20	NA	NA	NA	NA	NA	NA	NA	NA	NA	NA	NA	NA	NA	NA	NA	NA	NA	NA	NA
ENSOARG00020006255	KCNJ8	0.0190034	1	296|275	40|52	0|0	0|0	NA	NA	NA	NA	NA	NA	NA	NA	NA	NA	NA	NA	NA	NA	NA	NA	NA	NA	0|0	20|16	62|118	0|0	NA	NA	NA	NA	NA	NA	NA	NA	NA	NA	NA	NA	NA	NA	NA	NA	NA	NA	NA
ENSOARG00020008428	ensembl	0.0194962	1	NA	NA	NA	NA	NA	NA	NA	24|22	15|18	13|12	46|54	23|16	27|29	59|52	14|11	30|53	5|7	6|5	0|0	13|20	17|11	32|37	NA	NA	NA	NA	NA	NA	NA	8|13	15|31	13|16	13|9	7|10	17|11	9|26	0|0	12|18	0|0	0|0	5|4	10|13	31|97	9|19	50|58
ENSOARG00020000348	HADHB	0.0205991	1	13|30	0|0	6|17	0|0	NA	NA	NA	NA	NA	NA	11|19	18|28	12|15	NA	NA	NA	0|0	13|20	54|88	62|78	44|82	54|56	35|38	6|11	37|45	8|9	NA	NA	NA	NA	NA	NA	51|68	9|13	0|0	NA	NA	NA	12|11	5|7	0|0	0|0	60|65	47|38	73|67
ENSOARG00020023335	SFSWAP	0.0205994	1	NA	NA	NA	NA	NA	NA	NA	NA	NA	NA	NA	NA	NA	NA	NA	NA	NA	NA	NA	1|12	1|4	0|0	NA	NA	NA	NA	NA	NA	NA	NA	NA	NA	NA	NA	NA	NA	NA	NA	NA	NA	NA	NA	28|14	21|20	0|0
ENSOARG00020025108	PCMTD1	0.0206154	1	NA	NA	NA	NA	NA	NA	NA	NA	NA	NA	NA	NA	NA	NA	NA	NA	8|3	0|0	24|37	20|26	17|12	21|19	NA	NA	NA	NA	NA	NA	NA	NA	NA	NA	NA	NA	NA	NA	NA	NA	31|21	5|7	5|3	18|7	41|13	49|21	32|26
ENSOARG00020025075	LYRM4	0.0210086	1	NA	NA	NA	NA	NA	NA	NA	NA	NA	NA	NA	NA	NA	NA	NA	NA	29|23	78|66	53|95	0|0	53|67	74|85	NA	NA	NA	NA	NA	NA	NA	NA	NA	NA	NA	NA	NA	NA	NA	NA	60|54	0|0	160|107	0|0	127|41	0|0	62|67
ENSOARG00020013805	ensembl	0.0225735	1	NA	NA	NA	NA	NA	NA	NA	NA	NA	NA	12|12	6|6	24|13	10|7	0|0	13|8	3|7	7|4	0|0	14|10	8|5	31|12	NA	NA	NA	NA	NA	NA	NA	NA	NA	NA	8|10	6|5	4|11	4|5	0|0	6|8	20|19	0|0	0|0	5|8	7|19	14|12	0|0
ENSOARG00020024306	CRELD1	0.0243157	1	NA	NA	NA	NA	NA	NA	NA	NA	NA	NA	NA	NA	NA	NA	NA	NA	NA	NA	NA	40|50	51|69	0|0	NA	NA	NA	NA	NA	NA	NA	NA	NA	NA	NA	NA	NA	NA	NA	NA	NA	NA	NA	NA	59|22	0|0	51|51
ENSOARG00020012797	SLC38A7	0.0245911	1	NA	NA	NA	NA	NA	NA	NA	0|0	6|8	5|7	NA	NA	NA	NA	NA	NA	NA	NA	NA	48|62	14|19	7|8	NA	NA	NA	NA	NA	NA	NA	18|13	0|0	8|9	NA	NA	NA	NA	NA	NA	NA	NA	NA	NA	42|15	37|31	0|0
ENSOARG00020004403	UBE2S	0.0252957	1	NA	NA	NA	NA	NA	NA	NA	NA	NA	NA	NA	NA	NA	NA	NA	NA	0|0	30|22	55|64	40|30	27|23	0|0	NA	NA	NA	NA	NA	NA	NA	NA	NA	NA	NA	NA	NA	NA	NA	NA	0|0	0|0	138|188	80|171	36|90	0|0	72|64
ENSOARG00020025711	FNTA	0.0258683	1	278|425	121|179	28|37	34|48	NA	NA	NA	NA	NA	NA	NA	NA	NA	0|0	385|501	243|235	NA	NA	NA	121|134	107|159	0|0	77|48	50|37	0|0	58|26	NA	NA	NA	NA	NA	NA	NA	NA	NA	0|0	551|830	560|562	NA	NA	NA	NA	59|30	35|57	0|0
ENSOARG00020002628	ARHGDIB	0.0262834	1	79|89	18|25	19|24	0|0	NA	NA	NA	9|10	14|7	0|0	42|30	22|28	25|24	50|65	4|14	0|0	99|106	30|30	69|47	59|58	22|37	85|90	0|0	24|25	69|52	99|49	NA	NA	NA	5|10	21|13	29|24	16|11	9|8	0|0	5|11	0|0	76|69	0|0	16|18	0|0	42|59	126|41	0|0	178|165
ENSOARG00020015667	ARAF	0.0266891	1	91|60	28|35	23|23	0|0	NA	NA	NA	NA	NA	NA	NA	NA	NA	NA	NA	NA	NA	NA	NA	NA	NA	NA	30|37	20|19	52|91	0|0	NA	NA	NA	NA	NA	NA	NA	NA	NA	NA	NA	NA	NA	NA	NA	NA	NA	NA	NA
ENSOARG00020015134	VKORC1L1	0.0283552	1	NA	NA	NA	NA	NA	NA	NA	13|21	9|17	12|20	67|80	29|12	100|50	NA	NA	NA	NA	NA	NA	NA	NA	NA	NA	NA	NA	NA	NA	NA	NA	9|4	57|20	22|15	0|0	72|28	40|24	NA	NA	NA	NA	NA	NA	NA	NA	NA	NA
ENSOARG00020003401	FAM234B	0.028537	1	NA	NA	NA	NA	NA	NA	NA	NA	NA	NA	44|22	12|4	13|11	NA	NA	NA	NA	NA	NA	NA	NA	NA	NA	NA	NA	NA	NA	NA	NA	NA	NA	NA	10|4	21|29	10|23	NA	NA	NA	NA	NA	NA	NA	NA	NA	NA
ENSOARG00020014159	PDGFD	0.0292822	1	NA	NA	NA	NA	NA	NA	NA	6|7	2|5	34|46	116|154	44|57	37|76	NA	NA	NA	NA	NA	NA	17|16	20|20	14|16	NA	NA	NA	NA	NA	NA	NA	52|38	44|66	19|25	29|37	0|0	64|67	NA	NA	NA	NA	NA	NA	NA	56|26	0|0	52|52
ENSOARG00020026476	HMOX2	0.0296807	1	NA	NA	NA	NA	220|162	0|0	138|104	NA	NA	NA	NA	NA	NA	NA	NA	NA	63|86	37|43	27|38	NA	NA	NA	NA	NA	NA	NA	29|17	0|0	412|262	NA	NA	NA	NA	NA	NA	NA	NA	NA	73|68	0|0	117|79	197|130	NA	NA	NA
ENSOARG00020010058	PEF1	0.0298342	1	7|23	0|0	11|16	0|0	NA	NA	NA	NA	NA	NA	NA	NA	NA	NA	NA	NA	NA	NA	NA	NA	NA	NA	0|0	22|23	38|40	40|14	NA	NA	NA	NA	NA	NA	NA	NA	NA	NA	NA	NA	NA	NA	NA	NA	NA	NA	NA
ENSOARG00020023407	NEDD9	0.0302093	1	0|0	13|17	39|25	0|0	NA	NA	NA	15|8	11|7	32|29	136|112	43|52	47|52	NA	NA	NA	NA	NA	NA	44|29	69|62	48|51	37|43	11|12	7|7	15|6	NA	NA	NA	0|0	14|9	23|27	23|38	20|22	143|187	NA	NA	NA	NA	NA	NA	NA	279|339	38|34	122|116
ENSOARG00020005232	MKRN1	0.030509	1	NA	NA	NA	NA	NA	NA	NA	NA	NA	NA	NA	NA	NA	NA	NA	NA	NA	NA	NA	0|0	8|23	3|5	NA	NA	NA	NA	NA	NA	NA	NA	NA	NA	NA	NA	NA	NA	NA	NA	NA	NA	NA	NA	27|6	0|0	11|15
ENSOARG00020019973	TRAK1	0.0306133	1	34|44	0|0	16|10	0|0	NA	NA	NA	13|9	14|23	59|93	53|46	9|13	27|29	123|129	0|0	83|59	0|0	15|21	12|15	3|7	4|5	127|110	28|29	15|36	69|99	6|6	NA	NA	NA	5|7	8|12	9|13	81|79	27|42	44|75	2|9	22|16	18|11	37|43	15|27	4|7	0|0	13|17	16|31	12|16
ENSOARG00020025746	ATP6V1E1	0.0309202	1	NA	NA	NA	NA	NA	NA	NA	NA	NA	NA	15|16	0|0	5|4	NA	NA	NA	24|21	23|30	48|36	137|140	0|0	142|131	NA	NA	NA	NA	NA	NA	NA	NA	NA	NA	0|0	21|17	17|39	NA	NA	NA	31|36	16|14	0|0	79|116	36|39	39|60	34|40
ENSOARG00020004597	ensembl	0.0321288	1	13|19	6|2	22|14	0|0	NA	NA	NA	NA	NA	NA	54|28	33|31	35|34	25|26	0|0	21|20	NA	NA	NA	18|23	5|8	22|22	13|9	0|0	8|7	0|0	NA	NA	NA	NA	NA	NA	20|23	5|11	9|6	27|28	0|0	23|15	NA	NA	NA	NA	54|106	0|0	64|87
ENSOARG00020011497	ATG9A	0.0323557	1	5|8	93|102	0|0	0|0	NA	NA	NA	NA	NA	NA	39|31	65|71	20|20	NA	NA	NA	0|0	41|25	119|142	14|17	0|0	24|13	0|0	53|75	110|111	0|0	NA	NA	NA	NA	NA	NA	33|26	34|45	79|83	NA	NA	NA	0|0	50|61	81|141	125|178	13|40	0|0	19|26
ENSOARG00020003216	GPATCH2L	0.0326327	1	NA	NA	NA	NA	NA	NA	NA	25|52	9|19	31|27	NA	NA	NA	NA	NA	NA	NA	NA	NA	NA	NA	NA	NA	NA	NA	NA	NA	NA	NA	45|42	23|7	26|24	NA	NA	NA	NA	NA	NA	NA	NA	NA	NA	NA	NA	NA
ENSOARG00020005591	TSEN15	0.0335705	1	NA	NA	NA	NA	NA	NA	NA	NA	NA	NA	NA	NA	NA	68|99	38|39	0|0	NA	NA	NA	NA	NA	NA	NA	NA	NA	NA	NA	NA	NA	NA	NA	NA	NA	NA	NA	43|20	91|80	0|0	NA	NA	NA	NA	NA	NA	NA
ENSOARG00020010901	ZNF613	0.0336747	1	NA	NA	NA	NA	NA	NA	NA	0|0	12|8	4|9	9|13	8|19	12|17	NA	NA	NA	NA	NA	NA	17|15	30|24	18|40	NA	NA	NA	NA	NA	NA	NA	18|17	0|0	12|19	4|4	6|3	0|0	NA	NA	NA	NA	NA	NA	NA	51|27	0|0	38|28
ENSOARG00020024605	PSMD6	0.0337656	1	NA	NA	NA	NA	NA	NA	NA	NA	NA	NA	7|15	0|0	4|13	NA	NA	NA	NA	NA	NA	NA	NA	NA	NA	NA	NA	NA	NA	NA	NA	NA	NA	NA	50|32	0|0	3|8	NA	NA	NA	NA	NA	NA	NA	NA	NA	NA
ENSOARG00020010160	RARRES2	0.0340977	1	7|16	20|27	39|37	0|0	NA	NA	NA	NA	NA	NA	NA	NA	NA	NA	NA	NA	0|0	9|7	49|103	NA	NA	NA	0|0	21|16	0|0	40|54	NA	NA	NA	NA	NA	NA	NA	NA	NA	NA	NA	NA	0|0	85|43	0|0	12|7	NA	NA	NA
ENSOARG00020014849	FASTK	0.0343067	1	8|7	0|0	6|20	0|0	NA	NA	NA	NA	NA	NA	26|32	7|10	31|33	NA	NA	NA	25|39	34|46	8|6	2|4	31|43	18|31	0|0	53|42	0|0	25|24	NA	NA	NA	NA	NA	NA	37|38	61|25	43|39	NA	NA	NA	30|27	5|34	6|4	0|0	40|13	29|45	31|23
ENSOARG00020007318	ESYT2	0.0343968	1	16|23	0|0	6|8	0|0	NA	NA	NA	0|0	6|8	23|12	30|17	0|0	22|22	68|49	0|0	38|36	NA	NA	NA	NA	NA	NA	0|0	4|6	9|16	0|0	NA	NA	NA	6|7	5|4	8|9	10|15	8|10	12|16	49|53	0|0	35|55	NA	NA	NA	NA	NA	NA	NA
ENSOARG00020017968	TTC7B	0.0344078	1	NA	NA	NA	NA	NA	NA	NA	5|5	8|15	21|24	NA	NA	NA	NA	NA	NA	NA	NA	NA	5|4	6|8	8|13	NA	NA	NA	NA	NA	NA	NA	19|8	8|10	13|7	NA	NA	NA	NA	NA	NA	NA	NA	NA	NA	32|6	37|36	0|0
ENSOARG00020014699	ensembl	0.0344718	1	NA	NA	NA	NA	NA	NA	NA	NA	NA	NA	7|17	0|0	30|13	NA	NA	NA	NA	NA	NA	15|7	0|0	52|39	NA	NA	NA	NA	NA	NA	NA	NA	NA	NA	0|0	4|6	10|11	NA	NA	NA	NA	NA	NA	NA	9|30	21|22	26|29
ENSOARG00020022983	ensembl	0.034632	1	NA	NA	NA	NA	NA	NA	NA	7|3	9|4	7|3	NA	NA	NA	NA	NA	NA	NA	NA	NA	NA	NA	NA	NA	NA	NA	NA	NA	NA	NA	0|0	4|7	3|11	NA	NA	NA	NA	NA	NA	NA	NA	NA	NA	NA	NA	NA
ENSOARG00020011816	ensembl	0.0351612	1	0|0	24|35	29|20	0|0	NA	NA	NA	28|44	4|4	31|22	34|54	43|73	10|24	NA	NA	NA	15|39	42|33	18|14	21|33	17|15	46|52	5|7	33|33	18|9	38|29	NA	NA	NA	0|0	10|7	11|7	60|55	17|16	22|28	NA	NA	NA	13|9	20|22	16|15	35|41	75|94	103|66	65|82
ENSOARG00020022244	ensembl	0.0358641	1	18|27	0|0	20|39	0|0	NA	NA	NA	NA	NA	NA	29|19	63|44	32|29	NA	NA	NA	21|11	12|51	76|58	65|61	87|113	0|0	0|0	0|0	39|37	26|8	NA	NA	NA	NA	NA	NA	44|36	108|27	0|0	NA	NA	NA	47|36	32|29	20|9	0|0	48|36	20|25	0|0
ENSOARG00020013487	ensembl	0.0359135	1	NA	NA	NA	NA	NA	NA	NA	NA	NA	NA	NA	NA	NA	41|36	0|0	89|75	NA	NA	NA	0|0	5|3	5|5	NA	NA	NA	NA	NA	NA	NA	NA	NA	NA	NA	NA	NA	70|91	0|0	5|5	NA	NA	NA	NA	12|29	11|16	0|0
ENSOARG00020022299	SS18L2	0.0364352	1	67|52	19|13	11|5	0|0	NA	NA	NA	NA	NA	NA	NA	NA	NA	NA	NA	NA	0|0	25|15	44|36	NA	NA	NA	7|14	4|9	77|103	10|6	NA	NA	NA	NA	NA	NA	NA	NA	NA	NA	NA	NA	34|36	26|21	48|48	0|0	NA	NA	NA
ENSOARG00020019449	NDUFV2	0.0366286	1	NA	NA	NA	NA	NA	NA	NA	0|0	2|8	1|10	NA	NA	NA	NA	NA	NA	NA	NA	NA	NA	NA	NA	NA	NA	NA	NA	NA	NA	NA	0|0	6|5	9|8	NA	NA	NA	NA	NA	NA	NA	NA	NA	NA	NA	NA	NA
ENSOARG00020003741	ensembl	0.0372017	1	NA	NA	NA	NA	NA	NA	NA	15|17	33|26	20|6	15|23	0|0	68|53	NA	NA	NA	NA	NA	NA	8|13	3|9	0|0	NA	NA	NA	NA	NA	NA	NA	12|23	22|14	0|0	22|42	26|42	26|29	NA	NA	NA	NA	NA	NA	NA	8|13	0|0	7|15
ENSOARG00020025144	YWHAH	0.0379125	1	NA	NA	NA	NA	NA	NA	NA	NA	NA	NA	70|120	38|51	57|70	NA	NA	NA	NA	NA	NA	11|10	5|14	28|19	NA	NA	NA	NA	NA	NA	NA	NA	NA	NA	0|0	19|17	300|291	NA	NA	NA	NA	NA	NA	NA	119|27	52|58	0|0
ENSOARG00020001013	UMPS	0.038759	1	NA	NA	NA	NA	NA	NA	NA	NA	NA	NA	NA	NA	NA	NA	NA	NA	NA	NA	NA	17|15	0|0	47|36	NA	NA	NA	NA	NA	NA	NA	NA	NA	NA	NA	NA	NA	NA	NA	NA	NA	NA	NA	NA	12|48	0|0	25|28
ENSOARG00020011528	PDE6D	0.0388543	1	NA	NA	NA	NA	NA	NA	NA	NA	NA	NA	NA	NA	NA	NA	NA	NA	NA	NA	NA	0|0	18|23	17|16	NA	NA	NA	NA	NA	NA	NA	NA	NA	NA	NA	NA	NA	NA	NA	NA	NA	NA	NA	NA	9|34	20|40	0|0
ENSOARG00020009096	RASGEF1B	0.0399383	1	63|77	4|9	39|45	0|0	NA	NA	NA	0|0	5|4	4|5	NA	NA	NA	545|600	0|0	315|376	NA	NA	NA	20|23	15|19	57|49	25|27	0|0	14|17	0|0	NA	NA	NA	0|0	12|11	11|12	NA	NA	NA	236|285	165|195	202|187	NA	NA	NA	NA	298|199	212|120	301|242
ENSOARG00020026325	OGFRL1	0.0404949	1	NA	NA	NA	NA	NA	NA	NA	75|71	51|68	105|198	NA	NA	NA	118|176	0|0	15|20	11|15	13|15	13|17	NA	NA	NA	NA	NA	NA	NA	NA	NA	NA	169|187	39|36	14|19	NA	NA	NA	81|79	36|47	6|21	0|0	21|26	15|9	0|0	NA	NA	NA
ENSOARG00020026437	ARHGAP22	0.0405052	1	NA	NA	NA	NA	NA	NA	NA	4|5	8|6	9|12	59|41	6|5	43|17	NA	NA	NA	22|36	14|8	60|68	10|15	28|42	35|46	NA	NA	NA	NA	NA	NA	NA	8|13	15|18	12|17	19|13	30|43	33|54	NA	NA	NA	25|31	36|73	6|6	167|267	16|8	0|0	12|3
ENSOARG00020006212	RALGPS1	0.04074	1	48|49	34|59	79|39	0|0	NA	NA	NA	NA	NA	NA	NA	NA	NA	NA	NA	NA	131|156	328|352	0|0	69|54	99|107	668|656	42|48	0|0	46|35	102|114	NA	NA	NA	NA	NA	NA	NA	NA	NA	NA	NA	NA	0|0	104|81	0|0	56|96	141|205	242|318	250|414
ENSOARG00020018928	NOL3	0.0416066	1	NA	NA	NA	NA	NA	NA	NA	NA	NA	NA	NA	NA	NA	NA	NA	NA	NA	NA	NA	0|0	6|7	15|12	NA	NA	NA	NA	NA	NA	NA	NA	NA	NA	NA	NA	NA	NA	NA	NA	NA	NA	NA	NA	5|25	7|12	8|15
ENSOARG00020013038	STAU2	0.0421532	1	NA	NA	NA	NA	NA	NA	NA	5|6	0|0	5|4	NA	NA	NA	NA	NA	NA	13|12	10|7	0|0	40|28	21|9	19|24	NA	NA	NA	NA	NA	NA	NA	0|0	10|11	2|10	NA	NA	NA	NA	NA	NA	20|17	3|5	0|0	0|0	9|29	10|9	10|13
ENSOARG00020006330	CPNE3	0.0425842	1	NA	NA	NA	NA	NA	NA	NA	26|24	10|10	22|14	10|14	15|23	49|52	NA	NA	NA	18|24	0|0	7|8	22|32	23|32	25|27	NA	NA	NA	NA	NA	NA	NA	119|79	3|2	14|17	47|47	16|24	31|31	NA	NA	NA	39|24	34|27	0|0	0|0	44|11	23|25	23|32
ENSOARG00020000942	MCAT	0.0429135	1	10|15	70|74	155|125	0|0	NA	NA	NA	NA	NA	NA	NA	NA	NA	NA	NA	NA	53|38	117|76	18|21	37|41	39|45	76|61	28|21	138|114	7|10	61|94	NA	NA	NA	NA	NA	NA	NA	NA	NA	NA	NA	NA	33|28	31|49	0|0	10|10	34|47	57|68	49|59
ENSOARG00020022672	FAM114A1	0.0431913	1	NA	NA	NA	NA	NA	NA	NA	39|32	24|30	28|33	NA	NA	NA	NA	NA	NA	NA	NA	NA	24|35	15|15	9|19	NA	NA	NA	NA	NA	NA	NA	43|53	15|15	82|47	NA	NA	NA	NA	NA	NA	NA	NA	NA	NA	60|48	8|8	77|48
ENSOARG00020016147	MEX3C	0.0441309	1	NA	NA	NA	NA	NA	NA	NA	NA	NA	NA	NA	NA	NA	NA	NA	NA	7|11	8|18	0|0	NA	NA	NA	NA	NA	NA	NA	NA	NA	NA	NA	NA	NA	NA	NA	NA	NA	NA	NA	19|10	13|8	0|0	0|0	NA	NA	NA
ENSOARG00020004559	ensembl	0.0443956	1	42|49	18|34	12|11	0|0	NA	NA	NA	0|0	11|12	12|12	16|44	6|7	34|34	36|64	0|0	26|24	NA	NA	NA	21|36	0|0	109|92	10|13	15|18	17|18	4|5	NA	NA	NA	18|15	22|10	60|32	44|50	20|16	23|28	22|42	25|24	0|0	NA	NA	NA	NA	205|93	79|106	182|140
ENSOARG00020018493	LTO1	0.0447905	1	99|138	108|133	204|162	17|14	NA	NA	NA	NA	NA	NA	134|163	162|200	146|176	0|0	247|201	103|105	80|78	114|152	139|132	NA	NA	NA	47|21	56|44	105|81	0|0	NA	NA	NA	NA	NA	NA	55|104	147|109	227|174	89|61	99|77	83|69	31|36	71|81	0|0	48|58	NA	NA	NA
ENSOARG00020002897	RNF20	0.0453602	1	NA	NA	NA	NA	NA	NA	NA	0|0	7|7	8|4	NA	NA	NA	NA	NA	NA	NA	NA	NA	0|0	23|16	53|19	NA	NA	NA	NA	NA	NA	NA	4|2	3|5	5|6	NA	NA	NA	NA	NA	NA	NA	NA	NA	NA	13|25	21|17	14|11
ENSOARG00020014102	CDC42BPB	0.0454862	1	NA	NA	NA	NA	NA	NA	NA	NA	NA	NA	15|7	0|0	6|8	NA	NA	NA	NA	NA	NA	4|3	18|17	0|0	NA	NA	NA	NA	NA	NA	NA	NA	NA	NA	10|14	0|0	9|10	NA	NA	NA	NA	NA	NA	NA	11|34	0|0	19|28
ENSOARG00020000884	S100A16	0.0455853	1	NA	NA	NA	NA	NA	NA	NA	NA	NA	NA	NA	NA	NA	NA	NA	NA	NA	NA	NA	158|128	88|81	101|122	NA	NA	NA	NA	NA	NA	NA	NA	NA	NA	NA	NA	NA	NA	NA	NA	NA	NA	NA	NA	254|67	0|0	159|137
ENSOARG00020025145	ensembl	0.0459328	1	NA	NA	NA	NA	NA	NA	NA	0|0	4|11	5|4	NA	NA	NA	NA	NA	NA	NA	NA	NA	16|30	11|33	0|0	NA	NA	NA	NA	NA	NA	NA	7|5	9|4	0|0	NA	NA	NA	NA	NA	NA	NA	NA	NA	NA	35|24	13|6	46|90
ENSOARG00020005843	RPS21	0.0460666	1	NA	NA	NA	NA	NA	NA	NA	NA	NA	NA	NA	NA	NA	NA	NA	NA	NA	NA	NA	8|11	12|5	0|0	NA	NA	NA	NA	NA	NA	NA	NA	NA	NA	NA	NA	NA	NA	NA	NA	NA	NA	NA	NA	14|52	24|37	0|0
ENSOARG00020019361	ERLIN2	0.0461418	1	NA	NA	NA	NA	NA	NA	NA	NA	NA	NA	45|78	0|0	57|77	NA	NA	NA	NA	NA	NA	NA	NA	NA	NA	NA	NA	NA	NA	NA	NA	NA	NA	NA	60|38	63|65	53|67	NA	NA	NA	NA	NA	NA	NA	NA	NA	NA
ENSOARG00020002028	NAB2	0.0470424	1	19|17	0|0	32|45	0|0	NA	NA	NA	NA	NA	NA	NA	NA	NA	NA	NA	NA	NA	NA	NA	7|6	4|10	14|17	10|3	0|0	12|8	5|13	NA	NA	NA	NA	NA	NA	NA	NA	NA	NA	NA	NA	NA	NA	NA	NA	54|13	0|0	33|31
ENSOARG00020003308	BTC	0.047161	1	NA	NA	NA	NA	NA	NA	NA	38|40	6|15	28|34	NA	NA	NA	NA	NA	NA	NA	NA	NA	NA	NA	NA	NA	NA	NA	NA	NA	NA	NA	20|28	10|38	3|13	NA	NA	NA	NA	NA	NA	NA	NA	NA	NA	NA	NA	NA
ENSOARG00020009024	GJB5	0.0473877	1	11|5	32|41	56|48	0|0	NA	NA	NA	NA	NA	NA	2|6	11|9	3|8	NA	NA	NA	52|80	110|126	27|12	NA	NA	NA	16|15	72|29	0|0	157|158	NA	NA	NA	NA	NA	NA	35|7	46|10	0|0	NA	NA	NA	6|12	8|12	0|0	0|0	NA	NA	NA
ENSOARG00020015554	ACVRL1	0.0476502	1	NA	NA	NA	NA	NA	NA	NA	2|6	2|4	0|0	NA	NA	NA	NA	NA	NA	0|0	2|3	2|5	5|7	13|15	15|16	NA	NA	NA	NA	NA	NA	NA	0|0	45|29	9|11	NA	NA	NA	NA	NA	NA	5|5	43|36	0|0	0|0	92|53	24|23	91|60
ENSOARG00020024318	CWF19L2	0.0483555	1	20|13	0|0	13|8	0|0	NA	NA	NA	NA	NA	NA	NA	NA	NA	82|59	11|10	98|91	8|4	11|6	48|63	8|6	0|0	16|19	23|22	0|0	32|29	5|5	NA	NA	NA	NA	NA	NA	NA	NA	NA	66|91	39|45	67|63	26|38	14|16	42|29	41|58	16|25	7|16	20|36
ENSOARG00020021802	CMBL	0.048868	1	NA	NA	NA	NA	NA	NA	NA	NA	NA	NA	NA	NA	NA	15|22	0|0	74|29	NA	NA	NA	NA	NA	NA	NA	NA	NA	NA	NA	NA	NA	NA	NA	NA	NA	NA	NA	19|21	63|69	70|69	NA	NA	NA	NA	NA	NA	NA
ENSOARG00020011316	POLR2L	0.0490382	1	NA	NA	NA	NA	NA	NA	NA	NA	NA	NA	NA	NA	NA	NA	NA	NA	NA	NA	NA	63|82	89|114	46|51	NA	NA	NA	NA	NA	NA	NA	NA	NA	NA	NA	NA	NA	NA	NA	NA	NA	NA	NA	NA	9|5	10|3	6|4
ENSOARG00020015278	TENT5A	0.0493777	1	NA	NA	NA	NA	NA	NA	NA	42|59	28|53	21|30	NA	NA	NA	27|26	108|209	9|9	NA	NA	NA	13|20	39|51	22|53	NA	NA	NA	NA	NA	NA	NA	0|0	18|24	117|178	NA	NA	NA	10|33	0|0	145|102	NA	NA	NA	NA	65|21	49|53	29|33
ENSOARG00020003937	U2AF2	0.0495931	1	34|51	15|22	20|11	0|0	NA	NA	NA	9|11	14|6	20|14	0|0	30|31	17|13	NA	NA	NA	NA	NA	NA	20|9	21|17	23|24	0|0	0|0	26|37	13|31	NA	NA	NA	8|14	0|0	26|22	27|34	12|14	0|0	NA	NA	NA	NA	NA	NA	NA	17|54	18|19	46|39
ENSOARG00020003293	C2CD3	0.0496017	1	0|0	5|12	8|12	0|0	NA	NA	NA	NA	NA	NA	NA	NA	NA	NA	NA	NA	NA	NA	NA	2|6	17|27	5|7	0|0	0|0	27|28	4|4	NA	NA	NA	NA	NA	NA	NA	NA	NA	NA	NA	NA	NA	NA	NA	NA	12|3	0|0	10|7
