# Supplementary material for: Fat-tail allele-specific expression genes may affect fat deposition in tail of sheep
Source: PLoS One. 2024 Dec 27;19(12):e0316046. doi: 10.1371/journal.pone.0316046 (PMC11676558; doi:10.1371/journal.pone.0316046)
Supplement: S3 File — (XLSX) [file pone.0316046.s003.xlsx]

## Sheet: LPL
S3 File. The identified genotypes/haplotype of the identified four ASE genes (TCP1, LPL, LRPAP1 and SOD3) in different samples.
Study	Sample	Chr	Pos	Ref	Alt	Expr of Ref	Expr of Alt
St1	Fat_1	2	48333921	T	C	169	114
St1	Fat_2	2	48350538	G	A	62	33
St1	Fat_3	2	48333921	T,T	C,C	106	104
St3	Fat_1	2	48338593	T	G	12	11
St3	Fat_2	2	48337713	C,T,A	T,C,G	48	14
St3	Fat_3	2	48350538	G	A	74	37
St5	Fat_1	2	48335556	C,T	T,A	214	137
St5	Fat_3	2	48338351	T,A	A,G	14	16
St6	Fat_1	2	48338189	G	A	4	4		Gene	Id	Chr	St	End
St6	Fat_2	2	48333921	T,T	C,C	80	42		LPL	ENSOARG00020000574	2	48327343	48350719
St6	Fat_3	2	48333921	T	C	45	45
St7	Fat_1	2	48338351	T,A	A,G	171	92
St7	Fat_3	2	48333921	T,T	C,C	31	10
St1	Thin_1	2	48333921	T,T,A,G	C,C,T,A	1370	1747
St1	Thin_2	2	48333921	T,T,A,G	C,C,T,A	577	552
St1	Thin_3	2	48336644	G,A,A,C,G,C	A,T,G,T,A,T	29	36
St1	Thin_4	2	48338351	T,A	A,G	131	189
St3	Thin_2	2	48338593	T	G	12	10
St3	Thin_3	2	48337233	A,A,T	G,G,G	18	10
St5	Thin_1	2	48338351	T	A	225	270
St5	Thin_3	2	48338351	T	A	8	10
St6	Thin_1	2	48337399	T	C	3	10
St6	Thin_2	2	48350538	G	A	10	17
St7	Thin_1	2	48338351	T,A	A,G	62	211
St7	Thin_2	2	48338351	T,A	A,G	106	111
St7	Thin_3	2	48328878	C,G	T,A	10	3

## Sheet: TCP1
S3 File. The identified genotypes/haplotype of the identified four ASE genes (TCP1, LPL, LRPAP1 and SOD3) in different samples.
Study	Sample	Chr	Pos	Ref	Alt	Expr of Ref	Expr of Alt
St4	Fat_1	8	90772940	G,C,C,T,G,G,A,A,C	A,T,T,C,A,A,G,G,T	34	44
St4	Fat_2	8	90778346	C,A,A,C	G,G,G,T	9	26
St4	Fat_3	8	90779241	T,G	C,A	7	6			Gene	Id	Chr	St	End
St5	Fat_2	8	90771679	G,C,A	A,T,G	498	684			TCP1	ENSOARG00020006218	8	90771633	90782152
St5	Fat_3	8	90772235	C	T	4	5
St4	Thin_1	8	90772014	T,G,C,C,G	C,A,A,T,T	27	26
St4	Thin_2	8	90771663	G	A	8	14
St4	Thin_3	8	90771663	G	A	23	13
St5	Thin_1	8	90771663	G	A	370	185
St5	Thin_2	8	90772940	G	A	4	7

## Sheet: LRPAP1
S3 File. The identified genotypes/haplotype of the identified four ASE genes (TCP1, LPL, LRPAP1 and SOD3) in different samples.
Study	Sample	Chr	Pos	Ref	Alt	Expr of Ref	Expr of Alt
St1	Fat_1	6	127422957	T	C	54	298
St1	Fat_2	6	127422957	T	C	37	126
St7	Fat_1	6	127409791	C,G	T,A	9	20			Gene	Id	Chr	St	End
St7	Fat_3	6	127409791	C,G	T,A	8	27			LRPAP1	ENSOARG00020019028	6	127409724	127423040
St1	Thin_2	6	127422957	T	C	33	85
St1	Thin_3	6	127420491	C	T	20	6
St7	Thin_1	6	127420491	C,C	T,T	52	28
St7	Thin_2	6	127420491	C,C	T,T	40	36
St7	Thin_3	6	127420491	C,C	T,T	32	34

## Sheet: SOD3
S3 File. The identified genotypes/haplotype of the identified four ASE genes (TCP1, LPL, LRPAP1 and SOD3) in different samples.
Study	Sample	Chr	Pos	Ref	Alt	Expr of Ref	Expr of Alt
St4	Fat_1	6	49049392	A,C,C,G,T,A	G,T,G,T,C,C	203	292
St4	Fat_2	6	49049310	T,A,C,C,G,T,A,G	C,G,T,G,T,C,C,A	42	10
St4	Fat_3	6	49049310	T	C	25	13			Gene	Id	Chr	St	End
St5	Fat_1	6	49049310	T,A,C,C,G,T,A,G	C,G,T,G,T,C,C,A	330	224			SOD3	ENSOARG00020015395	6	49049264	49049998
St5	Fat_3	6	49049471	C	T	32	22
St6	Fat_1	6	49049310	T,A,C,C,G,T,A,G	C,G,T,G,T,C,C,A	264	189
St6	Fat_3	6	49049310	T	C	37	14
St4	Thin_1	6	49049950	T,A	C,C	9	17
St4	Thin_2	6	49049471	C	T	18	28
St4	Thin_3	6	49049471	C	T	123	257
St5	Thin_1	6	49049471	C	T	22	20
St5	Thin_3	6	49049471	C	T	8	20
St6	Thin_1	6	49049323	C,T,G,T,C,C,T,C,T	T,C,C,C,A,T,C,T,C	251	326
St6	Thin_2	6	49049950	T,A	C,C	110	143
St6	Thin_4	6	49049950	T,A	C,C	6	10
