# Supplementary material for: Fat-tail allele-specific expression genes may affect fat deposition in tail of sheep
Source: PLoS One. 2024 Dec 27;19(12):e0316046. doi: 10.1371/journal.pone.0316046 (PMC11676558; doi:10.1371/journal.pone.0316046)
Supplement: S4 File — (XLSX) [file pone.0316046.s004.xlsx]

## Sheet: Biological Processes
Supplementary File S4. List of the identified biological processes and KEGG pathways related to the genes with significant ASE.
Biological Processes	P-value	FDR	Odds Ratio	Genes
Positive Regulation Of Amyloid-Beta Clearance (GO:1900223)	0.00119952	0.00939278	1332.73	LRPAP1
Negative Regulation Of Lipoprotein Particle Clearance (GO:0010985)	0.00119952	0.00939278	1332.73	LRPAP1
Tubulin Complex Assembly (GO:0007021)	0.00119952	0.00939278	1332.73	TCP1
Negative Regulation Of Amyloid-Beta Clearance (GO:1900222)	0.00139934	0.00939278	1110.56	LRPAP1
Positive Regulation Of Establishment Of Protein Localization To Telomere (GO:1904851)	0.00179889	0.00939278	832.833	TCP1
Regulation Of Establishment Of Protein Localization To Telomere (GO:0070203)	0.00199861	0.00939278	740.259	TCP1
Removal Of Superoxide Radicals (GO:0019430)	0.00199861	0.00939278	740.259	SOD3
Regulation Of Protein Localization To Cajal Body (GO:1904869)	0.00199861	0.00939278	740.259	TCP1
Positive Regulation Of Protein Localization To Cajal Body (GO:1904871)	0.00199861	0.00939278	740.259	TCP1
Cellular Response To Superoxide (GO:0071451)	0.00219831	0.00939278	666.2	SOD3
Positive Regulation Of Protein Localization To Chromosome, Telomeric Region (GO:1904816)	0.00219831	0.00939278	666.2	TCP1
Negative Regulation Of Receptor Internalization (GO:0002091)	0.00259762	0.0098805	555.111	LRPAP1
Positive Regulation Of Telomerase RNA Localization To Cajal Body (GO:1904874)	0.00279722	0.0098805	512.385	TCP1
Regulation Of Amyloid-Beta Clearance (GO:1900221)	0.0029968	0.0098805	475.762	LRPAP1
Regulation Of Telomerase RNA Localization To Cajal Body (GO:1904872)	0.00339587	0.0098805	416.25	TCP1
Positive Regulation Of Establishment Of Protein Localization (GO:1904951)	0.00359536	0.0098805	391.745	TCP1
Positive Regulation Of G Protein-Coupled Receptor Signaling Pathway (GO:0045745)	0.00359536	0.0098805	391.745	LRPAP1
Negative Regulation Of Protein Localization To Plasma Membrane (GO:1903077)	0.00399424	0.0098805	350.474	LRPAP1
Negative Regulation Of Protein Localization To Cell Periphery (GO:1904376)	0.00399424	0.0098805	350.474	LRPAP1
Negative Regulation Of G Protein-Coupled Receptor Signaling Pathway (GO:0045744)	0.00439301	0.0103236	317.063	LRPAP1
Negative Regulation Of Protein Localization To Membrane (GO:1905476)	0.00499094	0.0110881	277.389	LRPAP1
Negative Regulation Of Receptor-Mediated Endocytosis (GO:0048261)	0.00519019	0.0110881	266.28	LRPAP1
Positive Regulation Of Telomere Maintenance Via Telomerase (GO:0032212)	0.00638506	0.0125003	214.677	TCP1
Positive Regulation Of Telomerase Activity (GO:0051973)	0.0065841	0.0125003	207.958	TCP1
Superoxide Metabolic Process (GO:0006801)	0.00678311	0.0125003	201.646	SOD3
Positive Regulation Of Telomere Maintenance Via Telomere Lengthening (GO:1904358)	0.00698209	0.0125003	195.706	TCP1
Regulation Of Receptor Internalization (GO:0002090)	0.00718104	0.0125003	190.105	LRPAP1
Regulation Of Receptor-Mediated Endocytosis (GO:0048259)	0.00777771	0.0130554	175.07	LRPAP1
Regulation Of Telomerase Activity (GO:0051972)	0.00897024	0.014538	151.152	TCP1
Regulation Of Telomere Maintenance Via Telomerase (GO:0032210)	0.0101617	0.01592	132.973	TCP1
Positive Regulation Of DNA Biosynthetic Process (GO:2000573)	0.0129376	0.0192342	103.812	TCP1
Regulation Of Endocytosis (GO:0030100)	0.0131357	0.0192342	102.21	LRPAP1
Regulation Of G Protein-Coupled Receptor Signaling Pathway (GO:0008277)	0.0139276	0.0192342	96.2657	LRPAP1
Negative Regulation Of Protein Binding (GO:0032091)	0.0141255	0.0192342	94.8857	LRPAP1
Positive Regulation Of Protein Localization To Nucleus (GO:1900182)	0.0143234	0.0192342	93.5446	TCP1
Regulation Of Protein Localization To Plasma Membrane (GO:1903076)	0.0159053	0.0207653	84.038	LRPAP1
Negative Regulation Of Binding (GO:0051100)	0.0170905	0.0217096	78.0824	LRPAP1
Regulation Of Protein Binding (GO:0043393)	0.0233935	0.0289341	56.6353	LRPAP1
Protein Localization To Plasma Membrane (GO:0072659)	0.0271216	0.0324376	48.6765	LRPAP1
Protein Localization To Cell Periphery (GO:1990778)	0.0281009	0.0324376	46.9385	LRPAP1
Positive Regulation Of Transferase Activity (GO:0051347)	0.0282966	0.0324376	46.6056	TCP1
Protein Localization To Membrane (GO:0072657)	0.0378532	0.0423595	34.5637	LRPAP1
Protein Stabilization (GO:0050821)	0.0409583	0.0447684	31.8663	TCP1
Negative Regulation Of Multicellular Organismal Process (GO:0051241)	0.0454089	0.0485049	28.6464	LRPAP1
Negative Regulation Of Signal Transduction (GO:0009968)	0.0523438	0.0546701	24.7243	LRPAP1
Protein-Containing Complex Assembly (GO:0065003)	0.0640082	0.0653997	20.0499	TCP1
Positive Regulation Of Multicellular Organismal Process (GO:0051240)	0.0751875	0.0751875	16.9344	LRPAP1

## Sheet: KEGG
Supplementary File S4. List of the identified biological processes and KEGG pathways related to the genes with significant ASE.
KEGG	P-value	FDR	Odds Ratio	Genes
Cholesterol metabolism	3.66325e-05	0.00014653	415.583	LRPAP1;LPL
Glycerolipid metabolism	0.0121451	0.0196254	110.756	LPL
PPAR signaling pathway	0.014719	0.0196254	90.9726	LPL
Alzheimer disease	0.0717876	0.0717876	17.779	LPL
